# Supplementary material for: Elucidation of Pharmacological Mechanism Underlying the Anti-Alzheimer’s Disease Effects of Evodia rutaecarpa and Discovery of Novel Lead Molecules: An In Silico Study
Source: Molecules. 2023 Aug 3;28(15):5846. doi: 10.3390/molecules28155846 (PMC10421504; doi:10.3390/molecules28155846)
Supplement: Supplementary file 1 [file molecules-28-05846-s001.zip]

Archive with 3 entries (3 files):
- Table S1 Detail information of 229 targets of WZY active compounds predicted by TargetNet.xlsx
- Table S2 Toxicity prediction of 32 active compounds of WZY.pdf
- Table S3 Detail information of 87 overlaping genes of WZY active compounds targets and AD-related genes.xlsx
