# Supplementary material for: Elucidation of Pharmacological Mechanism Underlying the Anti-Alzheimer’s Disease Effects of Evodia rutaecarpa and Discovery of Novel Lead Molecules: An In Silico Study
Source: Molecules. 2023 Aug 3;28(15):5846. doi: 10.3390/molecules28155846 (PMC10421504; doi:10.3390/molecules28155846)
Supplement: Supplementary file 1 [file molecules-28-05846-s001.zip › Table S3 Detail information of 87 overlaping genes of WZY active compounds targets and AD-related genes.xlsx]

## Sheet: Sheet1
UniprotID	Gene ID	Gene Name	Description	Relevance score
P01375	7124	TNF	Tumor necrosis factor	92.22
P12821	1636	ACE	Angiotensin-converting enzyme	69.85
P29474	4846	NOS3	Nitric oxide synthase, endothelial	61.05
P37231	5468	PPARG	Peroxisome proliferator-activated receptor gamma	51.12
Q01959	6531	SLC6A3	Sodium-dependent dopamine transporter	50.67
P14416	1813	DRD2	D(2) dopamine receptor	45.27
P35228	4843	NOS2	Nitric oxide synthase, inducible	44.4
P31645	6532	SLC6A4	Sodium-dependent serotonin transporter	44.32
P11362	2260	FGFR1	Fibroblast growth factor receptor 1	44.06
P10635	1565	CYP2D6	Cytochrome P450 2D6	43.47
P28223	3356	HTR2A	5-hydroxytryptamine receptor 2A	42.34
P21397	4128	MAOA	Amine oxidase [flavin-containing] A	41.46
P07333	1436	CSF1R	Macrophage colony-stimulating factor 1 receptor	40.54
P35462	1814	DRD3	D(3) dopamine receptor	39.05
P49841	2932	GSK3B	Glycogen synthase kinase-3 beta	38.96
Q04206	5970	RELA	Transcription factor p65	38.61
Q92731	2100	ESR2	Estrogen receptor beta	38.44
Q13627	1859	DYRK1A	Dual specificity tyrosine-phosphorylation-regulated kinase 1A	38.22
P36544	89832	CHRNA7	Neuronal acetylcholine receptor subunit alpha-7	37.59
P42892	1889	ECE1	Endothelin-converting enzyme 1	37.33
P53779	5602	MAPK10	Mitogen-activated protein kinase 10	37.32
P21917	1815	DRD4	D(4) dopamine receptor	37.11
P22303	43	ACHE	Acetylcholinesterase	36.49
P09917	240	ALOX5	Arachidonate 5-lipoxygenase	35.92
Q00535	1020	CDK5	Cyclin-dependent-like kinase 5	34.24
P12931	6714	SRC	Proto-oncogene tyrosine-protein kinase Src	33.57
P43681	1137	CHRNA4	Neuronal acetylcholine receptor subunit alpha-4	32.77
P03372	2099	ESR1	Estrogen receptor	32.18
P35354	5743	PTGS2	Prostaglandin G/H synthase 2	31.38
P07949	5979	RET	Proto-oncogene tyrosine-protein kinase receptor Ret	30.37
P08183	5243	ABCB1	Multidrug resistance protein 1	29.48
O60674	3717	JAK2	Tyrosine-protein kinase JAK2	29.27
P04150	2908	NR3C1	Glucocorticoid receptor	28.89
Q15078	8851	CDK5R1	Cyclin-dependent kinase 5 activator 1	27.07
P27338	4129	MAOB	Amine oxidase [flavin-containing] B	26.63
P26358	1786	DNMT1	DNA (cytosine-5)-methyltransferase 1	25.52
P21918	1816	DRD5	D(1B) dopamine receptor	25.11
P55211	842	CASP9	Caspase-9	23.84
Q07869	5465	PPARA	Peroxisome proliferator-activated receptor alpha	22.8
P23219	5742	PTGS1	Prostaglandin G/H synthase 1	22.66
P21554	1268	CNR1	Cannabinoid receptor 1	22.03
P49840	2931	GSK3A	Glycogen synthase kinase-3 alpha	22.03
P08908	3350	HTR1A	5-hydroxytryptamine receptor 1A	22.01
P24530	1910	EDNRB	Endothelin B receptor	21.46
P21728	1812	DRD1	D(1A) dopamine receptor	20.89
P06493	983	CDK1	Cyclin-dependent kinase 1	20.56
P36888	2322	FLT3	Receptor-type tyrosine-protein kinase FLT3	20.42
Q99720	10280	SIGMAR1	Sigma non-opioid intracellular receptor 1	20.34
P05771	5579	PRKCB	Protein kinase C beta type	19.44
P06241	2534	FYN	Tyrosine-protein kinase Fyn	19
P11229	1128	CHRM1	Muscarinic acetylcholine receptor M1	18.3
Q12809	3757	KCNH2	Potassium voltage-gated channel subfamily H member 2	17.65
P23443	6198	RPS6KB1	Ribosomal protein S6 kinase beta-1	17.42
P23975	6530	SLC6A2	Sodium-dependent noradrenaline transporter	17.08
P35610	6646	SOAT1	Sterol O-acyltransferase 1	16.95
P14555	5320	PLA2G2A	Phospholipase A2, membrane associated	16.7
P10275	367	AR	Androgen receptor	16.58
P50406	3362	HTR6	5-hydroxytryptamine receptor 6	16.1
P34972	1269	CNR2	Cannabinoid receptor 2	15.93
P09619	5159	PDGFRB	Platelet-derived growth factor receptor beta	15.91
O14746	7015	TERT	Telomerase reverse transcriptase	15.43
P07900	3320	HSP90AA1	Heat shock protein HSP 90-alpha	14.41
P48039	4543	MTNR1A	Melatonin receptor type 1A	14.25
P16234	5156	PDGFRA	Platelet-derived growth factor receptor alpha	14.03
P11511	1588	CYP19A1	Aromatase	13.51
P14174	4282	MIF	Macrophage migration inhibitory factor	13.24
P08575	5788	PTPRC	Receptor-type tyrosine-protein phosphatase C	13.02
P08235	4306	NR3C2	Mineralocorticoid receptor	12.76
P37058	3293	HSD17B3	Testosterone 17-beta-dehydrogenase 3	12.75
P56524	9759	HDAC4	Histone deacetylase 4	12.32
P29274	135	ADORA2A	Adenosine receptor A2a	12.21
P08684	1576	CYP3A4	Cytochrome P450 3A4	12.16
P09874	142	PARP1	Poly [ADP-ribose] polymerase 1	11.77
P17948	2321	FLT1	Vascular endothelial growth factor receptor 1	11.75
Q05655	5580	PRKCD	Protein kinase C delta type	11.6
P46098	3359	HTR3A	5-hydroxytryptamine receptor 3A	11.55
P05093	1586	CYP17A1	Steroid 17-alpha-hydroxylase/17,20 lyase	11.45
P41235	3172	HNF4A	Hepatocyte nuclear factor 4-alpha	11.26
P11802	1019	CDK4	Cyclin-dependent kinase 4	11.15
P25101	1909	EDNRA	Endothelin-1 receptor	11.11
Q04609	2346	FOLH1	Glutamate carboxypeptidase 2	11.09
Q96RI1	9971	NR1H4	Bile acid receptor	11.04
P35372	4988	OPRM1	Mu-type opioid receptor	10.76
P05186	249	ALPL	Alkaline phosphatase, tissue-nonspecific isozyme	10.71
P33261	1557	CYP2C19	Cytochrome P450 2C19	10.16
P28335	3358	HTR2C	5-hydroxytryptamine receptor 2C	10.15
Q9NR96	54106	TLR9	Toll-like receptor 9	10.02
